# Supplementary material for: Physiologically Based Pharmacokinetic Modeling of Tofacitinib: Predicting Drug Exposure and Optimizing Dosage in Special Populations and Drug–Drug Interaction Scenarios
Source: Pharmaceuticals (Basel). 2025 Mar 18;18(3):425. doi: 10.3390/ph18030425 (PMC11945186; doi:10.3390/ph18030425)
Supplement: Supplementary file 1 [file pharmaceuticals-18-00425-s001.zip]

Archive with 1 entries (1 files):
- pharmaceuticals-3521606-supplementary.pdf
